# Supplementary material for: TCFL5 deficiency impairs the pachytene to diplotene transition during spermatogenesis in the mouse
Source: Sci Rep. 2022 Jun 29;12:10956. doi: 10.1038/s41598-022-15167-w (PMC9242989; doi:10.1038/s41598-022-15167-w)
Supplement: Supplementary file 2 — Supplementary Information 2. [file 41598_2022_15167_MOESM2_ESM.xlsx]

## Sheet: Co-related genes
Rank	Gene Symbol	Pearson Correlation
1	SYCE1	0.7094
2	KCTD19	0.7037
3	MROH4	0.6958
4	SEPT.12	0.6935
5	COX8C	0.6931
6	SPATA16	0.6926
7	ANKRD36	0.6883
8	ADAM2	0.6867
9	CETN1	0.6852
10	PPP3R2	0.6808
11	SPATA4	0.6806
12	MROH2B	0.6765
13	4933415F23RIK	0.6761
14	SMCO2	0.674
15	DNAJC5G	0.6739
16	PEBP4	0.6734
17	DPEP3	0.6725
18	1700018F24RIK	0.6712
19	ADAD1	0.67
20	1700123L14RIK	0.6695
21	SLC22A16	0.6666
22	MEIG1	0.6658
23	1700074P13RIK	0.6657
24	SPEER2	0.6632
25	RSPH6A	0.6623
26	MORC2B	0.6569
27	PABPC6	0.6565
28	4933416C03RIK	0.6518
29	4930504O13RIK	0.6515
30	ZPBP2	0.6514
31	HRASLS5	0.6512
32	4931417E11RIK	0.6508
33	DMRTC2	0.6508
34	TCP10A	0.6508
35	TEKT3	0.65
36	FAM178B	0.6483
37	TDRD6	0.6481
38	SPESP1	0.648
39	GK2	0.6464
40	DKKL1	0.6463
41	PABPC2	0.6451
42	CCDC42	0.6445
43	PHF7	0.6441
44	STAG3	0.6428
45	MS4A13	0.6405
46	FAM50B	0.6404
47	TEX40	0.6404
48	CFAP206	0.6396
49	TSNAXIP1	0.6395
50	ATP8B3	0.6394
51	QRICH2	0.6394
52	CCT6B	0.6388
53	FSIP2	0.6388
54	ABCC12	0.6386
55	LYPD4	0.6365
56	CMTM2B	0.6361
57	4930544G11RIK	0.6359
58	TCP10B	0.6354
59	1700011E24RIK	0.6353
60	TTC29	0.6348
61	1700019A02RIK	0.6346
62	GM884	0.6344
63	TRPD52L3	0.6344
64	HDHD1A	0.6343
65	TUBA3B	0.634
66	ADAM18	0.6333
67	GTF2A1L	0.6329
68	ADAM32	0.6325
69	PDCL2	0.6323
70	TOPORSL	0.6317
71	RIMBP3	0.6314
72	DNAH8	0.6309
73	XRRA1	0.6299
74	UBE2D2B	0.6296
75	LRRC46	0.6286
76	RSPH1	0.6286
77	LDHAL6B	0.6276
78	TRIM69	0.6272
79	1700020D05RIK	0.6269
80	DNAAF1	0.6267
81	PDHA2	0.6264
82	1700010I14RIK	0.6241
83	SSMEM1	0.6236
84	CCDC178	0.6233
85	ADAM3	0.6231
86	TUBA3A	0.6228
87	ADAM5	0.6225
88	HDGFL1	0.6222
89	CMTM2A	0.6195
90	ODF4	0.6195
91	PTCHD3	0.6179
92	ALS2CR11B	0.6172
93	1700010B08RIK	0.6162
94	POM121L2	0.6147
95	DPY19L2	0.6145
96	HYAL6	0.6141
97	4921524L21RIK	0.6132
98	WDR62	0.6132
99	AGBL5	0.6131
100	EFHC1	0.613

## Sheet: Reviewed functions
Entry	Gene names	Function [CC]	Gene ontology (biological process)
Q9D495	Syce1	FUNCTION: Major component of the transverse central element of synaptonemal complexes (SCS), formed between homologous chromosomes during meiotic prophase. Requires SYCP1 in order to be incorporated into the central element. May have a role in the synaptonemal complex assembly, stabilization and recombination. {ECO:0000269|PubMed:15944401}.	cell division [GO:0051301]; synaptonemal complex assembly [GO:0007130]
Q562E2	Kctd19		protein homooligomerization [GO:0051260]
A6H666	Cox8c	FUNCTION: Component of the cytochrome c oxidase, the last enzyme in the mitochondrial electron transport chain which drives oxidative phosphorylation. The respiratory chain contains 3 multisubunit complexes succinate dehydrogenase (complex II, CII), ubiquinol-cytochrome c oxidoreductase (cytochrome b-c1 complex, complex III, CIII) and cytochrome c oxidase (complex IV, CIV), that cooperate to tran…	oxidative phosphorylation [GO:0006119]
Q8C636	Spata16	FUNCTION: Involved in the formation of sperm acrosome, which implicated its potential role in spermatogenesis and sperm-egg fusion. {ECO:0000269|PubMed:16372119}.	cell differentiation [GO:0030154]; multicellular organism development [GO:0007275]; spermatogenesis [GO:0007283]
Q60718	Adam2 Ftnb	FUNCTION: Sperm surface membrane protein that may be involved in sperm-egg plasma membrane adhesion and fusion during fertilization. Could have a direct role in sperm-zona binding or migration of sperm from the uterus into the oviduct. Interactions with egg membrane could be mediated via binding between its disintegrin-like domain to one or more integrins receptors on the egg. This is a non catal…	adult behavior [GO:0030534]; cell adhesion [GO:0007155]; positive regulation of gene expression [GO:0010628]; single fertilization [GO:0007338]; visual learning [GO:0008542]
P41209	Cetn1 Calt	FUNCTION: Plays a fundamental role in microtubule-organizing center structure and function (By similarity). Plays a role in sperm cilia formation (PubMed:27530713). {ECO:0000250|UniProtKB:Q12798, ECO:0000269|PubMed:27530713}.	cell division [GO:0051301]; cellular response to heat [GO:0034605]; centriole replication [GO:0007099]; mitotic cell cycle [GO:0000278]; nucleotide-excision repair [GO:0006289]
Q63811	Ppp3r2	FUNCTION: Regulatory subunit of calcineurin, a calcium-dependent, calmodulin stimulated protein phosphatase. Confers calcium sensitivity. {ECO:0000250|UniProtKB:Q63810}.	defense response [GO:0006952]; glycogen metabolic process [GO:0005977]; sperm displacement [GO:0007321]
Q8K3V1	Spata4 Srg2 Tsarg2	FUNCTION: May play a role in apoptosis regulation. {ECO:0000250|UniProtKB:Q8NEY3}.	regulation of cytoskeleton organization [GO:0051493]
Q7M6Y6	Mroh2b Heatr7b2	FUNCTION: May play a role in the process of sperm capacitation (PubMed:27105888). {ECO:0000269|PubMed:27105888}.	cell differentiation [GO:0030154]; protein kinase A signaling [GO:0010737]; spermatogenesis [GO:0007283]
Q9DA21	Smco2
Q9D9G2	Pebp4	FUNCTION: Seems to promote cellular resistance to TNF-induced apoptosis by inhibiting activation of the Raf-1/MEK/ERK pathway, JNK and phosphatidylethanolamine externalization. {ECO:0000250}.
Q9DA79	Dpep3 Mbd3	FUNCTION: Dipeptidase that hydrolyzes cystinyl-bis-glycine (PubMed:12738806). Does not hydrolyze leukotriene D4 (LTD4) into leukotriene E4 (LTE4) (PubMed:12738806). {ECO:0000269|PubMed:12738806}.	proteolysis [GO:0006508]
Q5SUE7	Adad1 Tenr	FUNCTION: Plays a role in spermatogenesis. Binds to RNA but not to DNA. {ECO:0000269|PubMed:15649457}.	adenosine to inosine editing [GO:0006382]; multicellular organism development [GO:0007275]; RNA processing [GO:0006396]; spermatid development [GO:0007286]
Q497L8	Slc22a16	FUNCTION: High affinity carnitine transporter; the uptake is partially sodium-ion dependent. Thought to mediate the L-carnitine secretion mechanism from testis epididymal epithelium into the lumen which is involved in the maturation of spermatozoa. Also transports organic cations such as tetraethylammonium (TEA) and doxorubicin. The uptake of TEA is inhibited by various organic cations. The uptak…	acid secretion [GO:0046717]; carnitine transport [GO:0015879]; cell differentiation [GO:0030154]; flagellated sperm motility [GO:0030317]; multicellular organism development [GO:0007275]; organic cation transport [GO:0015695]; single fertilization [GO:0007338]; spermatogenesis [GO:0007283]
Q61845	Meig1 Meg1	FUNCTION: Essential for spermiogenesis. {ECO:0000269|PubMed:1390336, ECO:0000269|PubMed:19805151}.	cell differentiation [GO:0030154]; meiotic cell cycle [GO:0051321]; spermatogenesis [GO:0007283]
Q8CDR2	Rsph6a Rshl1	FUNCTION: Essential for sperm flagellar assembly and male fertility. {ECO:0000269|PubMed:30185526, ECO:0000269|PubMed:30239614}.	axoneme assembly [GO:0035082]; cilium movement [GO:0003341]; cilium movement involved in cell motility [GO:0060294]; manchette disassembly [GO:1905199]; motile cilium assembly [GO:0044458]
Q8C5W4	Morc2b Tce6	FUNCTION: Required for chromosomal synapsis and meiotic recombination in males and females. {ECO:0000269|PubMed:29329290}.	double-strand break repair involved in meiotic recombination [GO:1990918]; gamete generation [GO:0007276]; synapsis [GO:0007129]
Q6X786	Zpbp2	FUNCTION: Is implicated in sperm-oocyte interaction during fertilization. {ECO:0000269|PubMed:17664285}.	acrosome assembly [GO:0001675]; binding of sperm to zona pellucida [GO:0007339]; membrane lipid catabolic process [GO:0046466]; negative regulation of immunoglobulin production [GO:0002638]; sphingolipid metabolic process [GO:0006665]
Q9CPX5	Plaat5 Hrasls5 Hrlp5	FUNCTION: Exhibits both phospholipase A1/2 and acyltransferase activities (By similarity). Shows phospholipase A1 (PLA1) and A2 (PLA2) activity, catalyzing the calcium-independent release of fatty acids from the sn-1 or sn-2 position of glycerophospholipids (By similarity). Shows N-acyltransferase activity, catalyzing the calcium-independent transfer of a fatty acyl group at the sn-1 position of …	N-acylphosphatidylethanolamine metabolic process [GO:0070292]
Q8CGW9	Dmrtc2 Dmrt7	FUNCTION: May be involved in sexual development.	male meiosis I [GO:0007141]; positive regulation of histone H3-K9 dimethylation [GO:1900111]; positive regulation of histone H3-K9 trimethylation [GO:1900114]; sex differentiation [GO:0007548]; spermatid nucleus elongation [GO:0007290]
Q6X6Z7	Tekt3	FUNCTION: May be a structural component of the sperm flagellum. Required for normal sperm mobility. {ECO:0000269|PubMed:18951373}.	cilium assembly [GO:0060271]; cilium movement involved in cell motility [GO:0060294]; flagellated sperm motility [GO:0030317]; regulation of brood size [GO:0060378]
Q24JP3	Fam178b
P61407	Tdrd6	FUNCTION: Tudor domain-containing protein involved in germ cell development, more specifically the formation of chromatoid body (during spermiogenesis), Balbiani body (during oogenesis), germ plasm (upon fertilization), and for proper miRNA expression and spliceosome maturation (PubMed:19345099, PubMed:27149095, PubMed:28263986) (By similarity). Essential for RNA-dependent helicase UPF1 localizat…	germ cell development [GO:0007281]; multicellular organism development [GO:0007275]; oogenesis [GO:0048477]; spermatogenesis [GO:0007283]; spliceosomal snRNP assembly [GO:0000387]
Q9D5A0	Spesp1	FUNCTION: Involved in fertilization ability of sperm. {ECO:0000269|PubMed:20375058, ECO:0000269|PubMed:25761597}.	acrosome reaction [GO:0007340]; fertilization [GO:0009566]; fusion of sperm to egg plasma membrane involved in single fertilization [GO:0007342]; multicellular organism development [GO:0007275]; sperm-egg recognition [GO:0035036]
Q9WU65	Gk2 Gk-rs2 Gkrs2	FUNCTION: Key enzyme in the regulation of glycerol uptake and metabolism.	glycerol-3-phosphate biosynthetic process [GO:0046167]; glycerol catabolic process [GO:0019563]; glycerol metabolic process [GO:0006071]; phosphorylation [GO:0016310]; triglyceride metabolic process [GO:0006641]
Q9QZL9	Dkkl1 Sgy1	FUNCTION: Involved in fertilization by facilitating sperm penetration of the zona pellucida (PubMed:19596312, PubMed:22817830). May promote spermatocyte apoptosis, thereby limiting sperm production. In adults, may reduce testosterone synthesis in Leydig cells (PubMed:18818293). Is not essential either for development or fertility (PubMed:19596310). {ECO:0000269|PubMed:18818293, ECO:0000269|PubMed…	negative regulation of canonical Wnt signaling pathway [GO:0090090]; negative regulation of testosterone biosynthetic process [GO:2000225]; penetration of zona pellucida [GO:0007341]; positive regulation of apoptotic process [GO:0043065]; positive regulation of fat cell differentiation [GO:0045600]
Q5SV66	Ccdc42	FUNCTION: Required for sperm development. {ECO:0000269|PubMed:26945718}.	spermatid development [GO:0007286]
Q9DAG9	Phf7	FUNCTION: May play a role in spermatogenesis.
O70576	Stag3	FUNCTION: Meiosis specific component of cohesin complex. The cohesin complex is required for the cohesion of sister chromatids after DNA replication. The cohesin complex apparently forms a large proteinaceous ring within which sister chromatids can be trapped. At anaphase, the complex is cleaved and dissociates from chromatin, allowing sister chromatids to segregate. The meiosis-specific cohesin …	female meiosis sister chromatid cohesion [GO:0007066]; male meiosis sister chromatid cohesion [GO:0007065]; protein localization to chromosome [GO:0034502]; sister chromatid cohesion [GO:0007062]; synapsis [GO:0007129]
Q5FWC3	Ms4a13	FUNCTION: May be involved in signal transduction as a component of a multimeric receptor complex. {ECO:0000250}.
Q9WTJ8	Fam50b D0H6S2654E X5l		chromatin organization [GO:0006325]
Q9CQP8	Catsperz Tex40	FUNCTION: Auxiliary component of the CatSper complex, a complex involved in sperm cell hyperactivation (PubMed:28226241, PubMed:31056283). Sperm cell hyperactivation is needed for sperm motility which is essential late in the preparation of sperm for fertilization (PubMed:28226241, PubMed:31056283). Required for a distribution of the CatSper complex in linear quadrilateral nanodomains along the f…	flagellated sperm motility [GO:0030317]; male meiotic nuclear division [GO:0007140]; spermatogenesis [GO:0007283]; sperm capacitation [GO:0048240]
Q6PE87	Cfap206	FUNCTION: May regulate cilium motility through its role in the assembly of the axonemal radial spokes. {ECO:0000250|UniProtKB:Q23H79}.	axoneme assembly [GO:0035082]; cilium movement [GO:0003341]
Q99P25	Tsnaxip1 Txi1	FUNCTION: Possible role in spermatogenesis. {ECO:0000269|PubMed:12036294}.	cell differentiation [GO:0030154]; multicellular organism development [GO:0007275]; spermatogenesis [GO:0007283]
Q6UQ17	Atp8b3	FUNCTION: P4-ATPase flippase which catalyzes the hydrolysis of ATP coupled to the transport of aminophospholipids from the outer to the inner leaflet of various membranes and ensures the maintenance of asymmetric distribution of phospholipids. Phospholipid translocation seems also to be implicated in vesicle formation and in uptake of lipid signaling molecules. May be responsible for the maintena…	binding of sperm to zona pellucida [GO:0007339]; Golgi organization [GO:0007030]; phospholipid translocation [GO:0045332]
Q3V2A7	Qrich2 Gm66	FUNCTION: Has an essential role in the formation of sperm flagella and flagellar structure maintainance. It acts as a suppressor of ubiquitination and degradation of proteins involved in flagellar development and motility. {ECO:0000269|PubMed:30683861}.	cell projection assembly [GO:0030031]; flagellated sperm motility [GO:0030317]; negative regulation of ubiquitin-dependent protein catabolic process [GO:2000059]
Q61390	Cct6b	FUNCTION: Component of the chaperonin-containing T-complex (TRiC), a molecular chaperone complex that assists the folding of proteins upon ATP hydrolysis. {ECO:0000250|UniProtKB:Q92526}.	protein folding [GO:0006457]; toxin transport [GO:1901998]
A2ARZ3	Fsip2	FUNCTION: Plays a role in spermatogenesis. {ECO:0000250|UniProtKB:Q5CZC0}.	flagellated sperm motility [GO:0030317]; protein localization to cilium [GO:0061512]; sperm axoneme assembly [GO:0007288]
Q80WJ6	Abcc12 Mrp9	FUNCTION: Probable transporter. {ECO:0000250}.	transmembrane transport [GO:0055085]
Q8BVP6	Lypd4
Q9DAC0	Cmtm2b Cklfsf2b		chemotaxis [GO:0006935]
Q80VM3	Ttc29
Q9D5U5	Pudp Hdhd1 Hdhd1a	FUNCTION: Dephosphorylates pseudouridine 5'-phosphate, a potential intermediate in rRNA degradation. Pseudouridine is then excreted intact in urine. {ECO:0000250|UniProtKB:Q08623}.	nucleotide metabolic process [GO:0009117]
Q9R157	Adam18 Adam27 Dtgn3 Tmdc3	FUNCTION: Sperm surface membrane protein that may be involved in spermatogenesis and fertilization. This is a non catalytic metalloprotease-like protein.	cell differentiation [GO:0030154]; multicellular organism development [GO:0007275]; spermatogenesis [GO:0007283]
Q8R4I4	Gtf2a1l Alf Gtf2a1lf	FUNCTION: May function as a testis specific transcription factor. Binds DNA in conjunction with GTF2A2 and TBP (the TATA-binding protein) and together with GTF2A2, allows mRNA transcription.	cognition [GO:0050890]; transcription by RNA polymerase II [GO:0006366]; transcription initiation from RNA polymerase II promoter [GO:0006367]
Q8K410	Adam32	FUNCTION: May play a role in sperm development and fertilization This is a non-catalytic metalloprotease-like protein.
Q78Y63	Pdcl2	FUNCTION: May play a role in germ cell maturation. {ECO:0000269|PubMed:12424248}.
Q3V0F0	Rimbp3 Gm603 Kiaa1666	FUNCTION: Component of the manchette, a microtubule-based structure which plays a key role in sperm head morphogenesis during late stages of sperm development (PubMed:19091768, PubMed:28003339). Important for male fertility (PubMed:19091768). {ECO:0000269|PubMed:19091768, ECO:0000269|PubMed:28003339}.	fertilization [GO:0009566]; spermatid development [GO:0007286]
Q91XQ0	Dnah8 Dnahc8	FUNCTION: Force generating protein component of the outer dynein arms (ODAs) in the sperm flagellum. Produces force towards the minus ends of microtubules. Dynein has ATPase activity; the force-producing power stroke is thought to occur on release of ADP. Involved in sperm motility; implicated in sperm flagellar assembly. {ECO:0000269|PubMed:10602986, ECO:0000269|PubMed:12297094}.	microtubule-based movement [GO:0007018]; outer dynein arm assembly [GO:0036158]
Q3U3V8	Xrra1	FUNCTION: May be involved in the response of cells to X-ray radiation. {ECO:0000250|UniProtKB:Q6P2D8}.	response to X-ray [GO:0010165]
Q6ZWY6	Ube2d2b	FUNCTION: Catalyzes the covalent attachment of ubiquitin to other proteins. Mediates the selective degradation of short-lived and abnormal proteins. Functions in the E6/E6-AP-induced ubiquitination of p53/TP53. Mediates ubiquitination of PEX5 and autoubiquitination of STUB1 and TRAF6. Involved in the signal-induced conjugation and subsequent degradation of NFKBIA, FBXW2-mediated GCM1 ubiquitinati…	cellular response to arsenite(3-) [GO:1903841]; cellular response to cadmium ion [GO:0071276]; protein K11-linked ubiquitination [GO:0070979]; protein K27-linked ubiquitination [GO:0044314]; protein K29-linked ubiquitination [GO:0035519]; protein K48-linked ubiquitination [GO:0070936]; protein K63-linked ubiquitination [GO:0070534]; protein K6-linked ubiquitination [GO:0085020]; protein polyubiqu…
Q9DAP0	Lrrc46
Q8VIG3	Rsph1 Tsga2	FUNCTION: The specific expression during male germ cell development and its characteristic localization suggest that it may play an important role in male meiosis. It is necessary for proper building of the axonemal central pair and radial spokes (By similarity). {ECO:0000250}.	axoneme assembly [GO:0035082]; meiotic cell cycle [GO:0051321]; spermatid development [GO:0007286]
Q80X56	Trim69 Rnf36 Trif	FUNCTION: May have E3 ubiquitin-protein ligase activity. May play a role in apoptosis. {ECO:0000269|PubMed:12837286}.	apoptotic process [GO:0006915]; protein ubiquitination [GO:0016567]
Q9D2H9	Dnaaf1 Lrrc50	FUNCTION: Cilium-specific protein required for the stability of the ciliary architecture. Plays a role in cytoplasmic preassembly of dynein arms (By similarity). Involved in regulation of microtubule-based cilia and actin-based brush border microvilli (By similarity). {ECO:0000250}.	axonemal dynein complex assembly [GO:0070286]; cilium assembly [GO:0060271]; cilium movement [GO:0003341]; determination of digestive tract left/right asymmetry [GO:0071907]; determination of liver left/right asymmetry [GO:0071910]; determination of pancreatic left/right asymmetry [GO:0035469]; heart looping [GO:0001947]; inner dynein arm assembly [GO:0036159]; left/right pattern formation [GO:00…
P35487	Pdha2 Pdha-2 Pdhal	FUNCTION: The pyruvate dehydrogenase complex catalyzes the overall conversion of pyruvate to acetyl-CoA and CO(2), and thereby links the glycolytic pathway to the tricarboxylic cycle. {ECO:0000250}.	acetyl-CoA biosynthetic process from pyruvate [GO:0006086]; glucose metabolic process [GO:0006006]; mitochondrial acetyl-CoA biosynthetic process from pyruvate [GO:0061732]; pyruvate metabolic process [GO:0006090]; tricarboxylic acid cycle [GO:0006099]
Q8CDV0	Ccdc178
F8VQ03	Adam3 Cyrn1	FUNCTION: Involved in fertilization by controlling sperm migration into oviduct. {ECO:0000269|PubMed:19339711}.	binding of sperm to zona pellucida [GO:0007339]; fertilization [GO:0009566]; flagellated sperm motility [GO:0030317]; positive regulation of gene expression [GO:0010628]; regulation of mRNA processing [GO:0050684]; single fertilization [GO:0007338]
P05214	Tuba3a Tuba3; Tuba3b Tuba7	FUNCTION: Tubulin is the major constituent of microtubules. It binds two moles of GTP, one at an exchangeable site on the beta chain and one at a non-exchangeable site on the alpha chain.	microtubule-based process [GO:0007017]; microtubule cytoskeleton organization [GO:0000226]; mitotic cell cycle [GO:0000278]
Q3TTE0	Adam5 Tmdc2	FUNCTION: This is a non catalytic metalloprotease-like protein. May play a role in sperm-egg fusion (By similarity). {ECO:0000250}.
Q9DAR1	Cmtm2a Cklfsf2a		chemotaxis [GO:0006935]; negative regulation of transcription, DNA-templated [GO:0045892]; regulation of testosterone biosynthetic process [GO:2000224]
Q8VI88	Odf4 Oppo1	FUNCTION: Component of the outer dense fibers (ODF) of spermatozoa which could be involved in sperm tail structure, sperm movement and general organization of cellular cytoskeleton. {ECO:0000269|PubMed:12079992}.	cell differentiation [GO:0030154]; multicellular organism development [GO:0007275]; spermatogenesis [GO:0007283]
Q0EEE2	Ptchd3	FUNCTION: May play a role in sperm development or sperm function. {ECO:0000269|PubMed:17904097}.
Q5SW25	Pom121l2 Gm24		protein import into nucleus [GO:0006606]; RNA export from nucleus [GO:0006405]
P0CW70	Dpy19l2	FUNCTION: Probable C-mannosyltransferase that mediates C-mannosylation of tryptophan residues on target proteins. Required during spermatogenesis for sperm head elongation and acrosome formation (By similarity). {ECO:0000250}.	multicellular organism development [GO:0007275]; protein C-linked glycosylation via 2'-alpha-mannosyl-L-tryptophan [GO:0018406]; spermatid development [GO:0007286]
Q3U3T8	Wdr62	FUNCTION: Required for cerebral cortical development. Plays a role in neuronal proliferation and migration (By similarity). Plays a role in mother-centriole-dependent centriole duplication; the function seems also to involve CEP152, CDK5RAP2 and CEP63 through a stepwise assembled complex at the centrosome that recruits CDK2 required for centriole duplication (By similarity). {ECO:0000250|UniProtK…	centriole replication [GO:0007099]; cerebral cortex development [GO:0021987]; mitotic spindle organization [GO:0007052]; neurogenesis [GO:0022008]; neuronal stem cell population maintenance [GO:0097150]
Q09M02	Agbl5 Ccp5	FUNCTION: Metallocarboxypeptidase that mediates protein deglutamylation. Specifically catalyzes the deglutamylation of the branching point glutamate side chains generated by post-translational glutamylation in proteins such as tubulins (PubMed:20519502, PubMed:21074048). In contrast, it is not able to act as a long-chain deglutamylase that shortens long polyglutamate chains, a process catalyzed b…	defense response to virus [GO:0051607]; protein branching point deglutamylation [GO:0035611]; protein deglutamylation [GO:0035608]; protein side chain deglutamylation [GO:0035610]
Q9D9T8	Efhc1	FUNCTION: Microtubule-associated protein which regulates cell division and neuronal migration during cortical development. Necessary for mitotic spindle organization. Necessary for radial and tangential cell migration during brain development, possibly acting as a regulator of cell morphology and process formation during migration (By similarity). May enhance calcium influx through CACNA1E and st…	cellular calcium ion homeostasis [GO:0006874]; cerebral cortex cell migration [GO:0021795]; cilium-dependent cell motility [GO:0060285]; mitotic cytokinesis [GO:0000281]; mitotic spindle organization [GO:0007052]; positive regulation of apoptotic process [GO:0043065]; regulation of cell division [GO:0051302]

## Sheet: Functional categories
Category	Term	Count	%	PValue	Protein	List Total	Pop Hits	Pop Total	Fold Enrichment	Bonferroni	Benjamini	FDR
	Meiosis	5	7.35294	1.46817e+12	O70576, Q8VIG3, Q61845, Q9DA79, Q9D495	68	90	22680	18.5294	0.0132725	0.00445345	0.00435557
UP_KEYWORDS	Spermatogenesis	10	14.7059	430957	Q8C636, Q5SUE7, P61407, Q99P25, Q9CQP8, Q61845, Q9R157, P0CW70, Q497L8, Q8VI88	68	188	22680	17.7409	3.92171e+09	3.92171e+08	3.83552e+09
UP_KEYWORDS	Cilium	4	5.88235	0.0189916	Q6X6Z7, Q9D2H9, Q91XQ0, Q6PE87	68	191	22680	6.98491	0.825331	0.28804	0.281709
UP_KEYWORDS	EGF-like domain	4	5.88235	0.0286792	Q3TTE0, Q9R157, Q60718, Q8K410	68	224	22680	5.95588	0.929205	0.37283	0.364636
UP_KEYWORDS	Differentiation	11	16.1765	1.88266e+10	Q8CGW9, Q8C636, Q5SUE7, P61407, Q99P25, Q9CQP8, Q61845, Q9R157, P0CW70, Q497L8, Q8VI88	68	646	22680	5.67929	0.00171177	8.56612e+11	8.37786e+11
UP_KEYWORDS	Developmental protein	9	13.2353	0.00788432	Q8C636, Q5SUE7, Q9D5A0, P61407, Q99P25, Q9R157, P0CW70, Q497L8, Q8VI88	68	976	22680	3.07558	0.513402	0.143495	0.140341
UP_KEYWORDS	Cytoskeleton	8	11.7647	0.0385527	P05214, P41209, Q9D9T8, Q6X6Z7, Q3U3T8, Q09M02, Q91XQ0, Q6PE87	68	1073	22680	2.48671	0.97206	0.438537	0.428899
UP_KEYWORDS	Alternative splicing	25	36.7647	0.003835	Q3U3T8, Q09M02, Q8VI88, Q8C636, Q0EEE2, Q80VM3, Q8K410, Q9DAR1, Q5FWC3, Q3TTE0, Q9CPX5, Q9DAC0, Q24JP3, Q9DAG9, Q5SV66, Q6PE87, Q562E2, Q5SUE7, Q8VIG3, Q6X786, Q8C5W4, Q91XQ0, Q497L8, Q80WJ6, Q78Y63	68	4779	22680	1.74477	0.295069	0.0872462	0.0853287
UP_KEYWORDS	Coiled coil	15	22.0588	0.0633287	Q8CDR2, Q3V0F0, Q3U3V8, Q5SV66, Q8CDV0, Q9D495, A2ARZ3, Q99P25, Q80X56, Q8C5W4, Q6X6Z7, Q3V2A7, Q91XQ0, Q9DAP0, Q9DA21	68	3076	22680	1.62644	0.997403	0.640324	0.626251

## Sheet: Gene ontology
Category	Term		Count	%	PValue	Protein	List Total	Pop Hits	Pop Total	Fold Enrichment	Bonferroni	Benjamini	FDR
GOTERM_BP_DIRECT	GO:0035082	axoneme assembly	2	2.94118	0.0591332	Q8VIG3, Q6PE87	51	22	18082	32.2317	0.999615	0.847576	0.827865
GOTERM_BP_DIRECT	GO:0007275	multicellular organism development	9	13.2353	0.00682454	Q8C636, Q5SUE7, Q9D5A0, P61407, Q99P25, Q9R157, P0CW70, Q497L8, Q8VI88	51	1029	18082	31.0101	0.586618	0.176073	0.171978
GOTERM_BP_DIRECT	GO:0007339	binding of sperm to zona pellucida	3	4.41176	0.00444589	F8VQ03, Q6X786, Q6UQ17	51	36	18082	29.5458	0.437182	0.14338	0.140045
GOTERM_BP_DIRECT	GO:0007140	male meiosis	2	2.94118	0.0746566	Q9CQP8, Q9DA79	51	28	18082	25.3249	0.999955	0.96307	0.940673
GOTERM_BP_DIRECT	GO:0003341	cilium movement	2	2.94118	0.0924501	Q9D2H9, Q6PE87	51	35	18082	20.2599	0.999996	1	0.984375
GOTERM_BP_DIRECT	GO:0051321	meiotic cell cycle	5	7.35294	1.36833e+12	O70576, Q8VIG3, Q61845, Q9DA79, Q9D495	51	95	18082	18.6605	0.0174977	0.00588381	0.00574697
GOTERM_BP_DIRECT	GO:0007338	single fertilization	3	4.41176	0.0216204	F8VQ03, Q60718, Q497L8	51	82	18082	12.9713	0.940372	0.352571	0.344372
GOTERM_BP_DIRECT	GO:0007286	spermatid development	4	5.88235	0.00983166	Q5SUE7, Q8VIG3, Q3V0F0, P0CW70	51	160	18082	8.86373	0.720446	0.211381	0.206465
GOTERM_BP_DIRECT	GO:0007283	spermatogenesis	10	14.7059	1.50285e+09	Q8C636, Q5SUE7, P61407, Q99P25, Q9CQP8, Q61845, Q9R157, P0CW70, Q497L8, Q8VI88	51	407	18082	8.71128	1.93848e+12	1.93867e+12	1.89359e+12
GOTERM_BP_DIRECT	GO:0030154	cell differentiation	11	16.1765	4.50889e+10	Q8CGW9, Q8C636, Q5SUE7, P61407, Q99P25, Q9CQP8, Q61845, Q9R157, P0CW70, Q497L8, Q8VI88	51	780	18082	5.00005	0.00579971	0.00290823	0.0028406
GOTERM_BP_DIRECT	GO:0006508	proteolysis	6	8.82353	0.0218649	Q3TTE0, Q9R157, Q60718, Q9DA79, Q09M02, Q8K410	51	582	18082	3.65514	0.942263	0.352571	0.344372
